# Supplementary material for: Variation of Pro- and Anti-Inflammatory Factors in Severe Burns: A Systematic Review
Source: Int J Mol Sci. 2025 Oct 17;26(20):10131. doi: 10.3390/ijms262010131 (PMC12562903; doi:10.3390/ijms262010131)
Supplement: Supplementary file 1 [file ijms-26-10131-s001.zip]

Archive with 1 entries (1 files):
- ijms-3907674-supplementary.pdf
